# Supplementary material for: Knockdown of NAA25 Suppresses Breast Cancer Progression by Regulating Apoptosis and Cell Cycle
Source: Front Oncol. 2022 Jan 13;11:755267. doi: 10.3389/fonc.2021.755267 (PMC8792228; doi:10.3389/fonc.2021.755267)
Supplement: Supplementary file 4 [file DataSheet_2.xlsx]

## Sheet: Figure 1E
NAA25 mRNA expression
Pca	Ca
1	3.1456
1	4.33691
1	2.20127
1	1.85532

## Sheet: Figure 2A
mRNA expression
MCF10A	MCF7	T47D
1	1.05409	6.08813
1	1.31039	6.77396
1	1.94082	5.01645

## Sheet: Figure 2B
NAA25 mRNA expression after knock down
Ctr	sh1	sh2
1	0.34151	0.456916
1	0.375443	0.33294
1	0.49827	0.526072

## Sheet: Figure 2C
cell apoptosis
T47D-Ctr	T47D-sh1	T47D-sh2
4.52	6.97	10.59
7.12	11.66	8.16
6.34	14.91	12.29

## Sheet: Figure 2D
G2/M phase
Ctr	7.61	8.14	12.2
sh1	15.72	14.85	14.86
sh2	13.58	13.24	16.97

## Sheet: Figure 2E
number of clones
T47D-NC	372	337	314	338
T47D-sh1	253	211	189	189
T47D-sh2	187	207	182	238
MCF7-Ctr	454	669	450	565
MCF7-sh1	361	404	216	219
MCF7-sh2	310	376	223	221

## Sheet: Figure 3F
mRNA expression data
	Ctr	Ctr	Ctr	Ctr	sh1	sh1	sh1	sh1	sh2	sh2	sh2
NAA25	1	1	1	1	0.349492	0.254664	0.265478	0.464902	0.43881	0.230579	0.41466
NAA20	1	1	1	1	1.28639	1.20999	0.646176	0.923382	1.09177	1.65099	1.26429
IFIT2	1	1	1	1	5.18137	1.86391	2.13366	6.06287	6.9323	1.5874	2.09459
IFIT3	1	1	1	1	6.82108	3.7755	3.605	3.7755	6.19026	3.28676	2.90794
IFIT27	1	1	1	1	10.8528	9.82643	13.3614	8.4855	11.9312	12.4522	11.9312
IFITM1	1	1	1	1	1.93634	5.88347	4.93597	3.14923	1.81924	8.24394	7.55972
NDRG1	1	1	1	1	2.15846	6.32033	7.69186	3.41054	1.73307	8.28212	7.67411
PFKFB4	1	1	1	1	2.30804	1.59475	5.67649	3.86375	2.21914	4.22807	7.87165
ZNF395	1	1	1	1	1.98619	3.15287	3.28676	2.64207	1.53333	7.48153	5.63077
IFI6	1	1	1	1	3.2154	7.34451	9.6242	2.40883	3.44618	14.1233	2.77342
FUT11	1	1	1	1	2.31873	8.53466	4.08405	3.84149	3.07375	14.9285	8.68384
HSPH1	1	1	1	1	1.05458	0.329116	0.14492	0.307076	1.03766	0.289172	0.313528
OAS1	1	1	1		1.94531	2.15099	1.33793		2.05623	3.10588	1.46917
OAS2	1	1	1		6.36429	5.48313	5.06303		3.87716	5.85634	2.70382
RASD2	1	1	1		10.9283	17.6305	11.1967		3.78423	6.04189	4.34694
LC3	1	1	1		0.724471	0.714497	0.560583		0.858565	1.03527	0.72951

## Sheet: Supplymentary Figure1C
NAA25 mRNA expression after knock down in MCF7
Ctr	sh1	sh2
1	0.593231	0.334482
1	0.556068	0.63728
1	0.5	0.613442
